# Supplementary material for: Large-scale cortical travelling waves predict localized future cortical signals
Source: PLoS Comput Biol. 2019 Nov 15;15(11):e1007316. doi: 10.1371/journal.pcbi.1007316 (PMC6894364; doi:10.1371/journal.pcbi.1007316)
Supplement: S1 Table — Upper table computes the model for PLVerror ~ Type + Bases, where Type is one of unrotated PCA, varimax rotated PCA and leave out to-be-predicted site. Bases are one eigenvector, two eigenvectors, all low spatial frequency eigenvectors, all low plus first spatial frequency doubled, and all spatial frequency doubled. All test trials were used in this analysis. The lower table compares the large-scale model (one eigenvector, varimax rotation) to the event-related model (condition ‘both’) and the time-only Fourier model. One quarter of the test trials were used in this second analysis, those that were in the top quartile for past test MLP. In both tables, the trial-wise data was collated for the best predicted site at the best time and frequency, for each separate measure. This means that a different site, time and frequency may be reported for the same subject over the various models and parameterizations. (TXT) [file pcbi.1007316.s001.txt]

           Mixed Linear Model Regression Results (All trials)
=====================================================================
Model:                MixedLM     Dependent Variable:     PLVreal    
No. Observations:     48780       Method:                 REML       
No. Groups:           23          Scale:                  0.3412     
Min. group size:      1035        Likelihood:             -43062.0707
Max. group size:      4515        Converged:              Yes        
Mean group size:      2120.9                                         
---------------------------------------------------------------------
                           Coef.  Std.Err.   z    P>|z| [0.025 0.975]
---------------------------------------------------------------------
Intercept (one eigenvector) 0.487    0.021 23.237 0.000  0.446  0.528
Leave out site             -0.005    0.006 -0.729 0.466 -0.017  0.008
Varimax rotation            0.023    0.006  3.546 0.000  0.010  0.036
Two eigenvectors            0.010    0.008  1.222 0.222 -0.006  0.027
Frequency doubled          -0.037    0.008 -4.470 0.000 -0.054 -0.021
All low frequency          -0.010    0.008 -1.169 0.243 -0.026  0.007
All low plus_one           -0.032    0.008 -3.774 0.000 -0.048 -0.015
Group Var                   0.009    0.005                           
=====================================================================


            Mixed Linear Model Regression Results (MLP>75%)
=====================================================================
Model:              MixedLM   Dependent Variable:   PLVreal   
No. Observations:   2469      Method:               REML      
No. Groups:         23        Scale:                0.2012    
Min. group size:    54        Likelihood:           -1547.6883
Max. group size:    228       Converged:            Yes       
Mean group size:    107.3                                     
--------------------------------------------------------------
                            Coef.  Std.Err.   z    P>|z| [0.025 0.975]
--------------------------------------------------------------
Intercept (one eigenvector) 0.708    0.022 31.487 0.000  0.664  0.752
Fourier time-only          -0.121    0.022 -5.459 0.000 -0.164 -0.077
Event-related model         0.011    0.022  0.503 0.615 -0.032  0.054
Group Var                   0.006    0.005                           
=====================================================================
