# Supplementary material for: Large-scale cortical travelling waves predict localized future cortical signals
Source: PLoS Comput Biol. 2019 Nov 15;15(11):e1007316. doi: 10.1371/journal.pcbi.1007316 (PMC6894364; doi:10.1371/journal.pcbi.1007316)
Supplement: S1 Data — (PY) [file pcbi.1007316.s010.py]

#key intermediatory and output variables have long descriptive names in lieu of separate comments
#the three functions that are called from the main code are make_model, make_pred, check_pred
#these use the training data (past and future), past test data, and future test data, respectively
#unrotated, rotated and holed refer to unrotated PCA model, varimax rotation model and the model not including to-be-predicted site, respectively

from numpy import *
from numpy.linalg import inv
from sys import stdout

def c_princomp(x):
#complex valued principal components analysis
    (M,N)  = x.shape
    Mean   = x.mean(0)
    y      = x - Mean
    cov    = dot(y.transpose().conj(),y) / (M-1)
    (V,PC) = linalg.eig(cov)
    order  = (-V).argsort()
    coeff  = PC[:,order]; eigenvalues = V[order]
    #returns eigenvalues and eigenvectors
    return coeff, eigenvalues

def c_varimax(Phi, gamma = 1.0, m1 = 20, tol = 1e-6):
#complex valued varimax rotation
    from numpy import eye, asarray, dot, sum
    from numpy.linalg import svd
    params1,k = Phi.shape
    m2 = eye(k) #identity matrix size k
    d=0
    for i in xrange(m1):
        d_old = d
        Lambda = dot(Phi.conj(), m2)
        u,s,vh = svd(dot(Phi.T.conj(),asarray(Lambda)**3 - (gamma/params1) * dot(Lambda.conj(), diag(diag(dot(Lambda.T.conj(),Lambda))))))
        m2 = dot(u.conj(),vh)
        d = sum(s)
        if d_old!=0 and d/d_old < 1 + tol: break
    #returns rotated matrix
    return dot(Phi.conj(), m2)
    
def ek(variable_string_list): #embed keys
#takes a list of variable names and produces a string that can be executed to embed them in a dictionary
    exec_string = "magic_dictionary={}"
    for variable_string in variable_string_list:
        exec_string += ";magic_dictionary[\'"+variable_string+"\']=eval("+`variable_string`+")"
    return exec_string

#bCase = lowermost eigenvector number to use e.g. 0
#tCase = highest eigenvector number to use e.g. 3
#m1 various parameters for past data set e.g. m1.nT = timesamples; m1.nC = cases (trials); m1.nS = number of sensors
#m2 various parameter for future data set
#m1P0 past training data of shape m1.nT,m1.nC,m1.nS
#m2F0 future training data of shape m2.nT,m2.nC,m2.nS

def make_model(bCase,tCase,m1,m1P0,m2,m2F0):
    print '~+~',;stdout.flush()
    m1_phi_past_train_set = m1P0.reshape(m1.nT,m1.nC,m1.nS)
    m2_phi_future_train_set = m2F0.reshape(m2.nT,m2.nC,m2.nS)
    #-------------
    #m1 -> m2
    m1to2past_future_train_cat = concatenate((m1_phi_past_train_set,m2_phi_future_train_set),axis=2)
    c,E = c_princomp(m1to2past_future_train_cat.reshape(-1,m1.nS+m2.nS))
    m1to2eigenvalues_allsites = E[bCase:tCase]/E.sum(0)
    m1to2bases_allsites = c[:,bCase:tCase]
    print '~+~',;stdout.flush()
    m1to2past_future_bases = concatenate((m1to2bases_allsites[:m1.nS],m1to2bases_allsites[-m2.nS:]),axis=0)
    m1to2past_train_angles_unrotated,m1tom2past_train_fits_unrotated,m1to2future_train_angles_unrotated,m1to2future_train_errors_unrotated = \
        get_training_results_from_PCA(m1_phi_past_train_set,m2_phi_future_train_set,m1to2past_future_bases,arange(m1.nS),m1.nS,m2.nS)
    m1to2future_train_bestsite_unrotated = absolute(m1to2future_train_errors_unrotated.mean(1)).max(0).argmax(0)
    m1to2future_train_offset_unrotated,m1to2future_train_besterror_unrotated,m1to2future_train_PLVs_unrotated,m1to2past_train_meanfit_unrotated = \
        get_training_outputs(m1to2future_train_bestsite_unrotated,m1tom2past_train_fits_unrotated,m1to2future_train_errors_unrotated)
    #with varimax rotation
    m1to2bases_rotated = c_varimax(m1to2bases_allsites)
    print '~+~',;stdout.flush()
    m1to2past_future_rotated = concatenate((m1to2bases_rotated[:m1.nS],m1to2bases_rotated[-m2.nS:]),axis=0)
    m1to2past_train_angles_rotated,m1to2past_train_fits_rotated,m1to2future_train_modelled_rotated,m1to2future_train_errors_rotated = \
        get_training_results_from_PCA(m1_phi_past_train_set,m2_phi_future_train_set,m1to2past_future_rotated,arange(m1.nS),m1.nS,m2.nS)
    m1to2future_train_bestsite_rotated = absolute(m1to2future_train_errors_rotated.mean(1)).max(0).argmax(0)
    m1to2future_train_offset_rotated,m1to2future_train_besterror_rotated,m1to2future_train_PLVs_rotated,m1to2past_train_meanfit_rotated = \
        get_training_outputs(m1to2future_train_bestsite_rotated,m1to2past_train_fits_rotated,m1to2future_train_errors_rotated)
    return_list = ['m1to2eigenvalues_allsites','m1to2bases_allsites','m1to2future_train_bestsite_unrotated','m1to2future_train_bestsite_rotated',
        'm1to2past_future_bases',  'm1to2future_train_offset_unrotated','m1to2future_train_besterror_unrotated','m1to2future_train_PLVs_unrotated','m1to2past_train_meanfit_unrotated','m1to2past_train_angles_unrotated',
        'm1to2past_future_rotated','m1to2future_train_offset_rotated',  'm1to2future_train_besterror_rotated',  'm1to2future_train_PLVs_rotated',  'm1to2past_train_meanfit_rotated',  'm1to2past_train_angles_rotated']
    #with hole
    if m1.hole_scale >= 0:
        #masks past sensors to create a hole around (and including) the to-be-predicted sensor, according to description in methods
        m1.holed = m1.this_hole.mask[m1.m1_index_nearest_to_each_m2[m1to2future_train_bestsite_unrotated]]
        m1.holesum = m1.holed.sum()
        m1to2past_future_holed = concatenate((m1to2bases_unrotated[:m1.nS][m1.holed],m1to2bases_unrotated[-m2.nS:]),axis=0)
        m1to2past_train_angles_holed,m1to2past_train_fits_holed,m1to2future_train_angles_holed,m1to2future_train_errors_holed = \
            get_training_results_from_PCA(m1_phi_past_train_set,m2_phi_future_train_set,m1to2past_future_holed,arange(m1.nS)[m1.holed],m1.holesum,m2.nS)
        m1to2future_train_offset_holed,m1to2future_train_besterror_holed,m1to2future_train_PLVs_holed,m1to2past_train_meanfit_holed = \
            get_training_outputs(m1to2future_train_bestsite_unrotated,m1to2past_train_fits_holed,m1to2future_train_errors_holed)
        return_list += ['m1to2past_future_holed',  'm1to2future_train_offset_holed',    'm1to2future_train_besterror_holed',    'm1to2future_train_PLVs_holed',    'm1to2past_train_meanfit_holed',   'm1to2past_train_angles_holed']
    else:
        m1to2future_train_errors_holed = None
        m1to2past_train_angles_holed = None
    exec(ek(return_list))
    return m1,m2,magic_dictionary,m1to2future_train_errors_unrotated,m1to2future_train_errors_rotated,m1to2future_train_errors_holed,m1to2past_train_angles_unrotated,m1to2past_train_angles_rotated,m1to2past_train_angles_holed,m1to2future_train_modelled_rotated

def get_training_results_from_PCA(past_training_data,future_training_data,bases,past_index_subset,past_vector_length,future_vector_length):
    print '~+~',;stdout.flush()
    past_nT,past_nC,past_nS = past_training_data.shape
    future_nT,future_nC,future_nS = future_training_data.shape
    past_weights = dot(inv(dot(bases[:past_vector_length].T.conj(),bases[:past_vector_length])),(dot(bases[:past_vector_length].T.conj(),past_training_data[...,past_index_subset].reshape(-1,past_vector_length).T))) #extract the weights from the priors
    past_model = -dot(past_weights.T.conj(),bases[:past_vector_length].T).reshape(past_nT,past_nC,past_vector_length).conj() #estimate the prior model from the weights
    future_model = -dot(past_weights.T.conj(),bases[-future_vector_length:].T).reshape(future_nT,future_nC,future_vector_length).conj() #estimate the prediction from the weights
    past_model_angles = exp(1j*angle(past_model))
    future_model_angles = exp(1j*angle(future_model))
    past_training_angle = (past_training_data[...,past_index_subset]/past_model_angles).mean(2).mean(1).mean(0)
    past_training_fits = past_training_data[...,past_index_subset]/past_model_angles
    future_training_errors = future_training_data/future_model_angles
    return past_training_angle,past_training_fits,future_model_angles,future_training_errors
    
def get_training_outputs(best_future_site_index,past_training_fits,future_training_errors):
    future_training_angle = angle(future_training_errors[:,:,best_future_site_index].mean(1).mean(0))
    training_best_error = future_training_errors[:,:,best_future_site_index]
    training_future_error = absolute(future_training_errors[:,:,best_future_site_index].mean(1)) #equivalvent to adding angle correction and taking real part
    training_past_fit = absolute((past_training_fits).mean(1)).mean(1) #this measure is like 'wave activity' from Alexander et al. (2013; 2016)
    return future_training_angle,training_best_error,training_future_error,training_past_fit
    
#m1P1 past test data of shape m1.nT,m1.nC,m1.nS
#m1to2past_future_bases,m1to2past_future_rotated,m1to2past_future_holed are the basis functions from the modelling step

def make_pred(m1,m1P1,m1to2past_future_bases,m1to2past_future_rotated,m1to2past_future_holed,m2):
    print '~+~',;stdout.flush()
    m1_phi_past_test_data = m1P1.reshape(m1.nT,m1.nC,m1.nS)
    #m1 -> m2
    m1to2past_test_modelled_unrotated,m1to2future_test_modelled_unrotated,m1to2past_test_errors_unrotated,m1to2past_test_fits_unrotated,m1to2past_test_meanfit_unrotated = \
        prediction_from_past_test_data(m1_phi_past_test_data,m1to2past_future_bases,m1.nS,m2.nT,m2.nC,m2.nS,arange(m1.nS))
    m1to2past_test_modelled_rotated,m1to2future_test_modelled_rotated,m1to2past_test_errors_rotated,m1to2past_test_fits_rotated,m1to2past_test_meanfit_rotated = \
        prediction_from_past_test_data(m1_phi_past_test_data,m1to2past_future_rotated,m1.nS,m2.nT,m2.nC,m2.nS,arange(m1.nS))
    return_list = ['m1to2past_test_meanfit_unrotated','m1to2past_test_meanfit_rotated','m1to2past_test_fits_unrotated','m1to2past_test_fits_rotated']
    if m1.hole_scale >= 0:
        m1to2past_test_modelled_holed,m1to2future_test_modelled_holed,m1to2past_test_errors_holed,m1to2past_test_fits_holed,m1to2past_test_meanfit_holed = \
            prediction_from_past_test_data(m1_phi_past_test_data,m1to2past_future_holed,m1.holesum,m2.nT,m2.nC,m2.nS,arange(m1.nS)[m1.holed])
        return_list += ['m1to2past_test_meanfit_holed','m1to2past_test_fits_holed']
    else:
        m1to2past_test_modelled_holed = None
        m1to2future_test_modelled_holed = None
        m1to2past_test_errors_holed = None
    exec(ek(return_list))
    return magic_dictionary,m1to2past_test_modelled_unrotated,m1to2future_test_modelled_unrotated,m1to2past_test_errors_unrotated,m1to2past_test_modelled_rotated,m1to2future_test_modelled_rotated,m1to2past_test_errors_rotated,m1to2past_test_modelled_holed,m1to2future_test_modelled_holed,m1to2past_test_errors_holed
    
def prediction_from_past_test_data(past_test_data,bases,past_vector_length,future_nT,future_nC,future_vector_length,past_index_subset):
    past_nT,past_nC,past_nS = past_test_data.shape
    past_weights = dot(inv(dot(bases[:past_vector_length].T.conj(),bases[:past_vector_length])),(dot(bases[:past_vector_length].T.conj(),past_test_data[...,past_index_subset].reshape(-1,past_vector_length).T))) #extract new weights from the new priors
    past_test_model = -dot(past_weights.T.conj(),bases[:past_vector_length].T).reshape(past_nT,past_nC,past_vector_length).conj()
    future_test_model = -dot(past_weights.T.conj(),bases[-future_vector_length:].T).reshape(future_nT,future_nC,future_vector_length).conj()
    past_model_angles = exp(1j*(angle(past_test_model)))
    past_raw_errors = past_test_data[...,past_index_subset]/past_model_angles
    past_test_fits = absolute(past_raw_errors.mean(2)) #times,cases,sites->times,cases
    past_test_meanfit = past_test_fits.mean(1) #times,cases->times
    return past_test_model,future_test_model,past_raw_errors,past_test_fits,past_test_meanfit
    
#m2F1 future test data of shape m2.nT,m2.nC,m2.nS
#m1to2future_test_modelled_unrotated,m1to2future_test_modelled_rotated,m1to2future_test_modelled_holed the model predictions made in make_pred
#m1to2future_train_bestsite_unrotated,m1to2future_train_bestsite_rotated site to be predicted
#m1to2future_train_offset_unrotated,m1to2future_train_offset_rotated,m1to2future_train_offset_holed angle correction as described in methods

def check_pred(m1,m2,m1to2future_test_modelled_unrotated,m1to2future_test_modelled_rotated,m1to2future_test_modelled_holed,m1to2future_train_bestsite_unrotated,m1to2future_train_bestsite_rotated,m1to2future_train_offset_unrotated,m1to2future_train_offset_rotated,m1to2future_train_offset_holed,m2F1):
    print '~+~',;stdout.flush()
    #m1 -> m2
    m2_phi_future_test_data = m2F1.reshape(m2.nT,m2.nC,m2.nS)
    m1to2future_test_errors_unrotated,m1to2future_test_meanerror_unrotated,m1to2future_test_meanerror_unrotated_allsites,future_test_errors_unrotated_allsites = check_errors_from_future_test_data(m2_phi_future_test_data,m1to2future_train_bestsite_unrotated,m1to2future_test_modelled_unrotated,m1to2future_train_offset_unrotated)
    m1to2future_test_errors_rotated,m1to2future_test_meanerror_rotated,m1to2future_test_meanerror_rotated_allsites,future_test_errors_rotated_allsites = check_errors_from_future_test_data(m2_phi_future_test_data,m1to2future_train_bestsite_rotated,m1to2future_test_modelled_rotated,m1to2future_train_offset_rotated)
    return_list = ['m1to2future_test_meanerror_unrotated','m1to2future_test_meanerror_rotated','m1to2future_test_errors_unrotated','m1to2future_test_errors_rotated','m1to2future_test_meanerror_unrotated_allsites','future_test_errors_unrotated_allsites']
    if m1.hole_scale >= 0: 
        m1to2future_test_errors_holed,m1to2future_test_meanerror_holed,m1to2future_test_meanerror_holed_allsites,future_test_errors_holed_allsites = check_errors_from_future_test_data(m2_phi_future_test_data,m1to2future_train_bestsite_unrotated,m1to2future_test_modelled_holed,m1to2future_train_offset_holed)
        return_list += ['m1to2future_test_meanerror_holed','m1to2future_test_errors_holed']
    exec(ek(return_list))
    return magic_dictionary
    
def check_errors_from_future_test_data(future_test_data,best_future_site_index,future_test_model,future_train_angle):
    future_test_data_best_site = future_test_data[:,:,best_future_site_index] #TC
    future_test_angles = exp(1j*(angle(future_test_model)+future_train_angle))
    future_test_errors = future_test_data_best_site/future_test_angles[:,:,best_future_site_index]
    future_test_meanerror = (future_test_errors).mean(1).real
    future_test_meanerror_allsites = (future_test_data/future_test_angles).mean(1).real
    future_test_errors_allsites = (future_test_data/future_test_angles).real
    return future_test_errors,future_test_meanerror,future_test_meanerror_allsites,future_test_errors_allsites
    
